# Supplementary material for: Cre/lox-Recombinase-Mediated Cassette Exchange for Reversible Site-Specific Genomic Targeting of the Disease Vector, Aedes aegypti
Source: Sci Rep. 2017 Mar 7;7:43883. doi: 10.1038/srep43883 (PMC5339718; doi:10.1038/srep43883)
Supplement: Supplementary Table S1 [file srep43883-s2.xls]

## Sheet: landing site lines
Supplementary Table S1: transgenic Ae. aegypti lines
A) landing site lines for lox-RMCE
landing site lines were obtained by microinjection of Higgs White Eye embryos with pXL-BacII-FRT-3xP3DsRed-FRT3-loxN-PUbAmCyan-lox2272 and pBac transposase helper plasmids
Genomic integration sites were mapped by Splinkerette or inverse PCR and sequencing
	Scaffold	Contig	gene	seq length	Flanking direction	Genomic sequence of the transgene integration site
AH0212-F1	supercont1.438	AAGE02017575.1	intergenic	340bp	3' only	TTAAGGAATCTATGAACCAGCCATTGCATTTCATCCCATCTTTCGATCATCTGAGCAAGATATGAATCAAATAAGCACAGAATACTATTTTAATTTTTAATATTTTTTGTTAATTGTTATGCCGTGTCAAATAAGAAGATATCATCTAGGGCTCTTTGATCATCTTTTCATGAGAATCTTTGACTCTTTTGATGCTCGATAAAATATTTTCGACTCAGCATCCCACGTAGTTCATACGGTGACAACAGCGTTTGAAAAAGATACAGTATATGTCCTGCCGAAGTCTATTTAGATACTGCGCCCGCCCTCAATCGAATACACGCATTACAGAATTCAGATC
AH0212-F2	supercont1.224	AAGE02011095.1	2nd exon of AAEL006862	225bp	5' only	TTAATGAGATATCCTGTTTCAAGAGAAACGAACTAAATTAGTGTGCGCATTCTTGCGTGCCTGGAGAGTGAGAACCCTAAAAAGTGAACATACACGAAATCGATAGGCATCGCTGGGCCCAATCTGGTTGTCTGCACTCGTACGACTTCGGAGCACAGCCCATGTGACGATGTAAACCACCACGTTGGAAATGATGGACACCGAATATCGGACGGCCGTCAGATC
AH0212-M1	supercont1.372	AAGE02015880.1	intergenic	241bp	5'	TTAACTGCTACCACCGCAGAAGAAGCTGAGAATGTTTCACTCTGTGAGAGTTTTTTTTTTACTTTTTTATAGTTTATTGTTACAAGATTATTAACGATGCCCCCTATCCCGACTGTTATTTCAATTTGATTAACAAAAAAAAACGAATAATATTTTTCCTCTCACGAATTCAGCTCGATGTTAAGAGAAAATTTCGTAATATTTCGTACCGCTTTGACTCATATTCCGAACACTTAAGGCC
AH0212-M1	supercont1.372	AAGE02015880.1	intergenic	434bp	3'	TTAAACAGAATTGTTGTGTTATTAGGAATTTCCTTTTCGTACTTTCGACATGTAAAAAAATGACATATTACATACCCTTATATCTATGTCCCACTACTGAGTCCGTTCAGTGCAGACAACAGGTGCGACAGATAGTGACTAGGCTTGGGTTGAACTTAAACTGACATAGTTCTAATGCCTACGAGTGGCAGTTCACTGGTTTTTGGATTCGGATAAATGGCCTTGGGAGATTTTGTTTGCCAACATCCTGAGCCAAGGACCAAACGGCGGGGGCTCATAATCATATCTGCGTGCTTCTGCTTCGGATATGATGGTGAAGGGTTTCGTTGGCTTAGCCGTTAGTGGCAGGTATGTTAAATTGATGGACCAGAAATGTTCAGTTGTTGCTGGCGGTCGATT…
AH0212-M2	supercont1.403	AAGE02016700.1	intron of AAEL009520	616bp	5' only	TTAACTAAGCTACCGAGCCTTTTGATGACTCAATAACTCAGTTGGCTACAAGTAAAGCGCTCGTCTAGCATGTCTTGATGTTTTTGCCAATGAACAGTTCGGACTCCGCTATGGACATTCGACCACTCATCAACTTTTTCGTGTAACAAATTTGATTCGTTCTAACAAATCTGAATGCTATTCTCCTGGTATTGCTCTTATAGGTATATAAAAAGGATTTGACAGTGTTTGGCATAAAGGCTTGTTTGAGTGTAGTGAACATGTTTGAGAAGAAATATAAATGTTTGAGAACACTCTAAATTTCTTTTACTTAAAATATTACGAAAAACCCTATTTTGTGGACCCGATTGTCTGTGACTCAAAACTCAAAGCGATGACATATAGTTTTTTCAACACAAT…
V3-M30	supercont1.448	AAGE02017872.1	intergenic	458bp	5' only	TTAAATAAATGTATCCGTTTTTCAGCAGGATTTTGTTTGATAATTTATTATTCTGAGGCAAAAAAACTTTATAATTTCTTAAGGAATAATTATGATATGGCGCCACAACGATTATTGTTTAATTTTTTAAGTTTCACTTATGATTATGGTGAAGAATTTCATTACTAAATTTTATAAGTCAATAAATGAAAATCGTTAATAAACGCAATGATAATTGTTTATGTAAAATTATCAATTGTTAATAATGTTTACCTTTCATTTCGGGCGTGCTCAAAAATTGACATGTTTTGATGACATGTGATTTGATTTCAAATAACTTGTACCCAACATCGAAAGCGGAGCAGTTCTTTTAGCGATTGCTATGGAAATTATTTCAAGTAGTGGTTCTTAAATTATTCA…

## Sheet: single recombination lines
B) single recombination (integration) lines
Lines obtained from injection of landing site line AH0212-F1 and AH0212-M2 embryos with donor plasmid pSL-loxN-3xP3AmCyan-lox2272 and Cre helper plasmid
The integration mechanism was analyzed by PCR (see Methods for primer combinations). Lox sites are highlighted
line	landing site line	integration mechanism	phenotype	Primer	PCR product	sequenced PCR product across the putative recombination sites
AH0312-F2	AH0212-F1	loxN	Red and blue eyes (3xP3-DsRed and 3xP3-AmCyan	DsRedFor-3, AmCyanRev-3	I band	CCaCAACGAGGACTACACCATCGTGGAGCAGTACGAGCGCACCGAGGGCCGCCACCACCTGTTCCTGTAGCGGCCGCGACTCTAGATCATAATCAGCCATACCACATTTGTAGAGGTTTTACTTGCTTTAAAAAACCTCCCACACCTCCCCCTGAACCTGAAACATAAAATGAATGCAATTGTTGTTGTTAACTTGTTTATTGCAGCTTATAATGGTTACAAATAAAGCAATAGCATCACAAATTTCACAAATAAAGCATTTTTTTCACTGCATTCTAGTTGTGGTTTGTCCAAATTCATCAATGTATCGAAGTTCCTATTCTTCAAATAGTATAGGAACTTCGGTGCACGGCCCACGTGGCCACTAGTACTTCTCGAGATAACTTCGTATAGTATACC…
AH0312-F2	AH0212-F1	loxN	Red and blue eyes (3xP3-DsRed and 3xP3-AmCyan	AmCyanFor2, pSLRev2	Y band	gAAGCCCGTGACCATGCCCcCCaACCacGTGGTGGAGCACCGCATCGCCAGAACCGACCTGGACAAGGGCGGCAaCAGCGTGCAGCTGACCGAGCACGCCGTGGCCCACATCACCTCCGTGGTGCCCTTCTGAAGCGGCCGCGACTCTAGATCATAATCAGCCATACCACATTTGTAGAGGTTTTACTTGCTTTAAAAAACCTCCCACACCTCCCCCTGAACCTGAAACATAAAATGAATGCAATTGTTGTTGTTAACTTGTTTATTGCAGCTTATAATGGTTACAAATAAAGCAATAGCATCACAAATTTCACAAATAAAGCATTTTTTTCACTGCATTCTAGTTGTGGTTTGTGGCGCGCCTGAGCTCATAACTTCGTATAGGATACTTTATACGAA…
AH0312-M3	AH0212-F1	loxN	Red and blue eyes (3xP3-DsRed and 3xP3-AmCyan	DsRedFor-3, AmCyanRev-3	I band	CCACAACGAGGACTACACCATCGTGGAGCAGTACGAGCGCACCGAGGGCCGCCACCACCTGTTCCTGTAGCGGCCGCGACTCTAGATCATAATCAGCCATACCACATTTGTAGAGGTTTTACTTGCTTTAAAAAACCTCCCACACCTCCCCCTGAACCTGAAACATAAAATGAATGCAATTGTTGTTGTTAACTTGTTTATTGCAGCTTATAATGGTTACAAATAAAGCAATAGCATCACAAATTTCACAAATAAAGCATTTTTTTCACTGCATTCTAGTTGTGGTTTGTCCAAATTCATCAATGTATCGAAGTTCCTATTCTTCAAATAGTATAGGAACTTCGGTGCACGGCCCACGTGGCCACTAGTACTTCTCGAGATAACTTCGTATAGTATACC…
AH0312-M3	AH0212-F1	loxN	Red and blue eyes (3xP3-DsRed and 3xP3-AmCyan	AmCyanFor2, pSLRev2	Y band	ccacGtggtggagcaccgcATCGCCAGAACCGACCTGGACaAGGGCGGCAACAGCGTGCAGCTGACCGAGCACGCCGTGGCCCACATCACCTCCGTGGTGCCCTTCTGAAGCGGCCGCGACTCTAGATCATAATCAGCCATACCACATTTGTAGAGGTTTTACTTGCTTTAAAAAACCTCCCACACCTCCCCCTGAACCTGAAACATAAAATGAATGCAATTGTTGTTGTTAACTTGTTTATTGCAGCTTATAATGGTTACAAATAAAGCAATAGCATCACAAATTTCACAAATAAAGCATTTTTTTCACTGCATTCTAGTTGTGGTTTGTGGCGCGCCTGAGCTCATAACTTCGTATAGGATACTTTATACGAAGTTATAACTCGACGTCCCATGGCC…
AH0513-M8	AH0212-M2	loxN	Red and blue eyes (3xP3-DsRed and 3xP3-AmCyan	AmCyanFor2, pSLRev2	Y band *	GAAGCCCGTGACCATGCCCCCCAACCACGTGGTGGAGCACCGCATCGCCAGAACCGACCTGGACAAGGGCGGCAACAGCGTGCAGCTGACCGAGCACGCCGTGGCCCACATCACCTCCGTGGTGCCCTTCTGAAGCGGCCGCGACTCTAGATCATAATCAGCCATACCACATTTGTAGAGGTTTTACTTGCTTTAAAAAACCTCCCACACCTCCCCCTGAACCTGAAACATAAAATGAATGCAATTGTTGTTGTTAACTTGTTTATTGCAGCTTATAATGGTTACAAATAAAGCAATAGCATCACAAATTTCACAAATAAAGCATTTTTTTCACTGCATTCTAGTTGTGGTTTGTGGCGCGCCTGAGCTCATAACTTCGTATAGGATACTTTATACGAA…
AH0312-F3	AH0212-F1	lox2272	Red and blue eyes (3xP3-DsRed and 3xP3-AmCyan	AmCyanFor2, pSLRev2	Y band *	GAAGCCCGTGACCATGCCCCCCAACCACGTGGTGGAGCACCGCATCGCCAGAACCGACCTGGACAAGGGCGGCAACAGCGTGCAGCTGACCGAGCACGCCGTGGCCCACATCACCTCCGTGGTGCCCTTCTGAAGCGGCCGCGACTCTAGATCATAATCAGCCATACCACATTTGTAGAGGTTTTACTTGCTTTAAAAAACCTCCCACACCTCCCCCTGAACCTGAAACATAAAATGAATGCAATTGTTGTTGTTAACTTGTTTATTGCAGCTTATAATGGTTACAAATAAAGCAATAGCATCACAAATTTCACAAATAAAGCATTTTTTTCACTGCATTCTAGTTGTGGTTTGTGGCGCGCCTGAGCTCATAACTTCGTATAGGATACTTTATACGAA…
AH0312-F4	AH0212-F1	lox2272	Red and blue eyes (3xP3-DsRed and 3xP3-AmCyan	AmCyanFor2, pSLRev2	Y band *	GAAGCCCGTGACCATGCCCCCCAACCACGTGGTGGAGCACCGCATCGCCAGAACCGACCTGGACAAGGGCGGCAACAGCGTGCAGCTGACCGAGCACGCCGTGGCCCACATCACCTCCGTGGTGCCCTTCTGAAGCGGCCGCGACTCTAGATCATAATCAGCCATACCACATTTGTAGAGGTTTTACTTGCTTTAAAAAACCTCCCACACCTCCCCCTGAACCTGAAACATAAAATGAATGCAATTGTTGTTGTTAACTTGTTTATTGCAGCTTATAATGGTTACAAATAAAGCAATAGCATCACAAATTTCACAAATAAAGCATTTTTTTCACTGCATTCTAGTTGTGGTTTGTGGCGCGCCTGAGCTCATAACTTCGTATAGGATACTTTATACGAA…
AH0312-F7	AH0212-F1	lox2272	Red and blue eyes (3xP3-DsRed and 3xP3-AmCyan	AmCyanFor2, pSLRev2	Y band *	GAAGCCCGTGACCATGCCCCCCAACCACGTGGTGGAGCACCGCATCGCCAGAACCGACCTGGACAAGGGCGGCAACAGCGTGCAGCTGACCGAGCACGCCGTGGCCCACATCACCTCCGTGGTGCCCTTCTGAAGCGGCCGCGACTCTAGATCATAATCAGCCATACCACATTTGTAGAGGTTTTACTTGCTTTAAAAAACCTCCCACACCTCCCCCTGAACCTGAAACATAAAATGAATGCAATTGTTGTTGTTAACTTGTTTATTGCAGCTTATAATGGTTACAAATAAAGCAATAGCATCACAAATTTCACAAATAAAGCATTTTTTTCACTGCATTCTAGTTGTGGTTTGTGGCGCGCCTGAGCTCATAACTTCGTATAGGATACTTTATACGAA…
AH0312-M7	AH0212-F1	lox2272	Red and blue eyes (3xP3-DsRed and 3xP3-AmCyan	AmCyanFor2, pSLRev2	Y band *	GAAGCCCGTGACCATGCCCCCCAACCACGTGGTGGAGCACCGCATCGCCAGAACCGACCTGGACAAGGGCGGCAACAGCGTGCAGCTGACCGAGCACGCCGTGGCCCACATCACCTCCGTGGTGCCCTTCTGAAGCGGCCGCGACTCTAGATCATAATCAGCCATACCACATTTGTAGAGGTTTTACTTGCTTTAAAAAACCTCCCACACCTCCCCCTGAACCTGAAACATAAAATGAATGCAATTGTTGTTGTTAACTTGTTTATTGCAGCTTATAATGGTTACAAATAAAGCAATAGCATCACAAATTTCACAAATAAAGCATTTTTTTCACTGCATTCTAGTTGTGGTTTGTGGCGCGCCTGAGCTCATAACTTCGTATAGGATACTTTATACGAA…
* the I band was not sequenced for these lines

## Sheet: RMCE lines
C) RMCE lines
Lines obtained from injection of integration line AH0513-M8 embryos with Cre helper plasmid
Correct excision of the sequence between homospecific lox sites was checked by PCR. The remaining loxN or lox2272 sites at which the recombination occurred are highlighted in the sequence
line	excision mechanism	phenotype	Primer	sequenced of PCR product across the putative recombination sites
AH445-F2	loxN	Red eyes (3xP3-DsRed)	P49, mfs45	not sequenced
AH445-F3	loxN	Red eyes (3xP3-DsRed)	P49, mfs45	not sequenced
AH445-M1	loxN	Red eyes (3xP3-DsRed)	P49, mfs45	not sequenced
AH445-M2	loxN	Red eyes (3xP3-DsRed)	P49, mfs45	GATCCACAAGGCCCTGAAGCTGAAGGACGGCGGCCACTACCTGGTGGAGTTCAAGTCCATCTACATGGCCAAGAAGCCCGTGCAGCTGCCCGGCTACTACTACGTGGACTCCAAGCTGGACATCACCTCCCACAACGAGGACTACACCATCGTGGAGCAGTACGAGCGCACCGAGGGCCGCCACCACCTGTTCCTGTAGCGGCCGCGACTCTAGATCATAATCAGCCATACCACATTTGTAGAGGTTTTACTTGCTTTAAAAAACCTCCCACACCTCCCCCTGAACCTGAAACATAAAATGAATGCAATTGTTGTTGTTAACTTGTTTATTGCAGCTTATAATGGTTACAAATAAAGCAATAGCATCACAAATTTCACAAATAAAGCATTTTTTTCACT…
AH445-M5	loxN	Red eyes (3xP3-DsRed)	P49, mfs45	not sequenced
AH445-M8	loxN	Red eyes (3xP3-DsRed)	P49, mfs45	not sequenced
AH445-M9	loxN	Red eyes (3xP3-DsRed)	P49, mfs45	GATCCACAAGGCCCTGAAGCTGAAGGACGGCGGCCACTACCTGGTGGAGTTCAAGTCCATCTACATGGCCAAGAAGCCCGTGCAGCTGCCCGGCTACTACTACGTGGACTCCAAGCTGGACATCACCTCCCACAACGAGGACTACACCATCGTGGAGCAGTACGAGCGCACCGAGGGCCGCCACCACCTGTTCCTGTAGCGGCCGCGACTCTAGATCATAATCAGCCATACCACATTTGTAGAGGTTTTACTTGCTTTAAAAAACCTCCCACACCTCCCCCTGAACCTGAAACATAAAATGAATGCAATTGTTGTTGTTAACTTGTTTATTGCAGCTTATAATGGTTACAAATAAAGCAATAGCATCACAAATTTCACAAATAAAGCATTTTTTTCACT…
AH445-M10	loxN	Red eyes (3xP3-DsRed)	P49, mfs45	GATCCACAAGGCCCTGAAGCTGAAGGACGGCGGCCACTACCTGGTGGAGTTCAAGTCCATCTACATGGCCAAGAAGCCCGTGCAGCTGCCCGGCTACTACTACGTGGACTCCAAGCTGGACATCACCTCCCACAACGAGGACTACACCATCGTGGAGCAGTACGAGCGCACCGAGGGCCGCCACCACCTGTTCCTGTAGCGGCCGCGACTCTAGATCATAATCAGCCATACCACATTTGTAGAGGTTTTACTTGCTTTAAAAAACCTCCCACACCTCCCCCTGAACCTGAAACATAAAATGAATGCAATTGTTGTTGTTAACTTGTTTATTGCAGCTTATAATGGTTACAAATAAAGCAATAGCATCACAAATTTCACAAATAAAGCATTTTTTTCACT…
AH445-F4	lox2272	Red and blue eyes (3xP3-DsRed and 3xP3-AmCyan	P52, mfs10	ACGACCGCGTGAGTCAAAATGACGCATGATTATCTTTTACGTGACTTTTAAGATTTAACTCATACGATAATTATATTGTTATTTCATGTTCTACTTACGTGATAACTTATTATATATATATTTTCTTGTTATAGATATCAAGCTTATCGATACCGTCGACCTCGAGGGGGGGCCCGGTACCCAATTCGCCCTATAGTGAGTCGTATTAAGATCCCGAATTCGAATGGCCATGGGACGTCGAGTTATAACTTCGTATAAAGTATCCTATACGAAGTTATGAGCTCAGGCGCGCCACAAACCACAACTAGAATGCAGTGAAAAAAATGCTTTATTTGTGAAATTTGTGATGCTATTGCTTTATTTGTAACCATTATAAGCTGCAATAAACAAGTTAACAAC…
AH445-M1	lox2272	Red and blue eyes (3xP3-DsRed and 3xP3-AmCyan	P52, mfs10	ACGACCGCGTGAGTCAAAATGACGCATGATTATCTTTTACGTGACTTTTAAGATTTAACTCATACGATAATTATATTGTTATTTCATGTTCTACTTACGTGATAACTTATTATATATATATTTTCTTGTTATAGATATCAAGCTTATCGATACCGTCGACCTCGAGGGGGGGCCCGGTACCCAATTCGCCCTATAGTGAGTCGTATTAAGATCCCGAATTCGAATGGCCATGGGACGTCGAGTTATAACTTCGTATAAAGTATCCTATACGAAGTTATGAGCTCAGGCGCGCCACAAACCACAACTAGAATGCAGTGAAAAAAATGCTTTATTTGTGAAATTTGTGATGCTATTGCTTTATTTGTAACCATTATAAGCTGCAATAAACAAGTTAACAAC…
AH445-M2	lox2272	Red and blue eyes (3xP3-DsRed and 3xP3-AmCyan	P52, mfs10	ACGACCGCGTGAGTCAAAATGACGCATGATTATCTTTTACGTGACTTTTAAGATTTAACTCATACGATAATTATATTGTTATTTCATGTTCTACTTACGTGATAACTTATTATATATATATTTTCTTGTTATAGATATCAAGCTTATCGATACCGTCGACCTCGAGGGGGGGCCCGGTACCCAATTCGCCCTATAGTGAGTCGTATTAAGATCCCGAATTCGAATGGCCATGGGACGTCGAGTTATAACTTCGTATAAAGTATCCTATACGAAGTTATGAGCTCAGGCGCGCCACAAACCACAACTAGAATGCAGTGAAAAAAATGCTTTATTTGTGAAATTTGTGATGCTATTGCTTTATTTGTAACCATTATAAGCTGCAATAAACAAGTTAACAAC…
AH445-M5	lox2272	Red and blue eyes (3xP3-DsRed and 3xP3-AmCyan	P52, mfs10	ACGACCGCGTGAGTCAAAATGACGCATGATTATCTTTTACGTGACTTTTAAGATTTAACTCATACGATAATTATATTGTTATTTCATGTTCTACTTACGTGATAACTTATTATATATATATTTTCTTGTTATAGATATCAAGCTTATCGATACCGTCGACCTCGAGGGGGGGCCCGGTACCCAATTCGCCCTATAGTGAGTCGTATTAAGATCCCGAATTCGAATGGCCATGGGACGTCGAGTTATAACTTCGTATAAAGTATCCTATACGAAGTTATGAGCTCAGGCGCGCCACAAACCACAACTAGAATGCAGTGAAAAAAATGCTTTATTTGTGAAATTTGTGATGCTATTGCTTTATTTGTAACCATTATAAGCTGCAATAAACAAGTTAACAAC…
AH445-M9	lox2272	Red and blue eyes (3xP3-DsRed and 3xP3-AmCyan	P52, mfs10	ACGACCGCGTGAGTCAAAATGACGCATGATTATCTTTTACGTGACTTTTAAGATTTAACTCATACGATAATTATATTGTTATTTCATGTTCTACTTACGTGATAACTTATTATATATATATTTTCTTGTTATAGATATCAAGCTTATCGATACCGTCGACCTCGAGGGGGGGCCCGGTACCCAATTCGCCCTATAGTGAGTCGTATTAAGATCCCGAATTCGAATGGCCATGGGACGTCGAGTTATAACTTCGTATAAAGTATCCTATACGAAGTTATGAGCTCAGGCGCGCCACAAACCACAACTAGAATGCAGTGAAAAAAATGCTTTATTTGTGAAATTTGTGATGCTATTGCTTTATTTGTAACCATTATAAGCTGCAATAAACAAGTTAACAAC…
AH445-M10	lox2272	Red and blue eyes (3xP3-DsRed and 3xP3-AmCyan	P52, mfs10	ACGACCGCGTGAGTCAAAATGACGCATGATTATCTTTTACGTGACTTTTAAGATTTAACTCATACGATAATTATATTGTTATTTCATGTTCTACTTACGTGATAACTTATTATATATATATTTTCTTGTTATAGATATCAAGCTTATCGATACCGTCGACCTCGAGGGGGGGCCCGGTACCCAATTCGCCCTATAGTGAGTCGTATTAAGATCCCGAATTCGAATGGCCATGGGACGTCGAGTTATAACTTCGTATAAAGTATCCTATACGAAGTTATGAGCTCAGGCGCGCCACAAACCACAACTAGAATGCAGTGAAAAAAATGCTTTATTTGTGAAATTTGTGATGCTATTGCTTTATTTGTAACCATTATAAGCTGCAATAAACAAGTTAACAAC…
