# Supplementary material for: Cre/lox-Recombinase-Mediated Cassette Exchange for Reversible Site-Specific Genomic Targeting of the Disease Vector, Aedes aegypti
Source: Sci Rep. 2017 Mar 7;7:43883. doi: 10.1038/srep43883 (PMC5339718; doi:10.1038/srep43883)
Supplement: Supplementary Table S6 [file srep43883-s3.xls]

## Sheet: fecundity
Supplementary Table S6: Fitness and competitiveness test raw data
Female fecundity
Number of eggs per female (# eggs) was determined in 3 repetitions (rep) for each line
Each female has a unique identifier (f1, f2, …)
HWE = Higgs White Eye reference line
	AH0212-F1			AH0212-M1			AH0212-M2			AH0513-M8			HWE
ID	# eggs rep 1	# eggs rep 2	# eggs rep 3	# eggs rep 1	# eggs rep 2	# eggs rep 3	# eggs rep 1	# eggs rep 2	# eggs rep 3	# eggs rep 1	# eggs rep 2	# eggs rep 3	# eggs rep 1	# eggs rep 2	# eggs rep 3
f1	99	59	87	144	130	106	137	51	87	153	25	109	157	112	51
f2	96	130	124	158	120	100	70	125	111	177	71	61	153	148	103
f3	21	64	81	59	6	46	139	122	131	121	123	95	141	169	23
f4	107	92	126	108	105	125	88	117	155	163	116	138	159	99	97
f5	7	136	96	113	44	31	114	76	119	79	143	54	156	127	73
f6	76	88	94	152	78	62	87	108	133	162	127	65	94	84	87
f7	89	11	82	80	125	87	5	176	121	125	149	12	134	101	56
f8	121	113	106	145	142	75	89	134	136	137	108	81	11	127	127
f9	100	147	141	99	89	83	90	122	122	92	186	89	133	106	126
f10	105	99	81	81	8	125	71	151	110	147	139	83	116	48	133
f11	129	71	91	72	93	98	78	135	73	48	147	98	123	101	113
f12	97	93	81	124	98	95	128	117	53	145	89	113	16	144	90
f13	78	100	103	111	77	41	105	158	27	124	121	121	71	135	69
f14	26	144	106	126	65	77	162	7		139	18	134	90	93	35
f15	49	40	98	88	121	106	162	104		120	127	58	99	132	96
f16	91	140		134	148		156	137		142	147		153	133	131
f17	64	89		109	37		119	140		6	156		142	121	92
f18	127	81		63	107		169	93		107	130		91	92	62
f19	80	148		111	117		83	132		20	159		58	128	111
f20	29	98		86	63		40	153		105	108		140	9	99
f21	158	135		16	43		140	154		82	159		165	127	95
f22	152	163		127	61		106	101		65	147		107	155	89
f23	83	65		99	121		28	59		5	72		105	142	65
f24	130	77		23	53		124	151		114	133		63	127	81
f25	142	170		126	1		110	119		128	133		124	140	91
f26	109	83		68	102		119	182		60	120		101	128	27
f27	60	161		91	131		88	123		48	145		138	87	141
f28	149	138		115	139		105	149			3		136	84	64
f29	133	134		109	70		68	156			127		112	198	110
f30	87	55		90	88		150	115			7		138	87	117
f31		73		95	59		118	122			1		98	139
f32		151		75	146		109	123			152		122	60
f33		67		113	107			84			53		159	124
f34		84		33	105			163			86		141	162
f35		87			80			133			56		80	166
f36		124			141			188			147		121	51
f37		69			132			102			178		106	104
f38		65			137			171			134		110	110
f39		110			130			171			153		12	120
f40		63			133			170			144		151	169
f41		120			107			71			86		119	116
f42		29			87			93			155		133	95
f43		129			1			101			107		97	120
f44		73			89			114					103	107
f45		134			57			63					107	123
f46		50			113			169					115	129
f47		119			83			95					150	135
f48		103			67			174					142	46
f49		88			117			175					62	79
f50		30			41			54					114	121
f51		79			75			155					130	29
f52		101						123					145	121
f53		75						115					147	121
f54								95					120	119
f55								110					139	128
f56								146					100	207
f57								161					143	130
f58								122					131	68
f59								110					24	18
f60								45					69	181
f61								183					121	174
f62								87					112	152
f63								157					147	120
f64													120	136
f65													147	42
f66													90	120
f67													94	128
f68													80	146
f69													130	105
f70													130	82
f71													96	142
f72													82	161
f73														94
f74														86
f75														163
f76														148
f77														153
f78														105
f79														127
f80														163
f81														128
f82														41
f83														150
f84														102
f85														114
f86														111
f87														210
f88														173
f89														104
f90														114
f91														92
f92														70
f93														113
f94														91
f95														138
f96														52
f97														151
f98														140
f99														132
f100														137
f101														81
f102														125
f103														110
f104														143
f105														74
f106														6
f107														147
f108														165
f109														153
f110														82
f111														81
f112														92
f113														117
f114														101
f115														14
f116														102

## Sheet: fertility
Female fertility
Larval hatch rate was determined in 3 repetitions (rep) with different nutrient supplies: a) 0.5% baker's yeast (w/v), or b) TabiMin fish food pellets
Each female has a unique identifier (f1, f2, …)
HWE = Higgs White Eye reference line
1) HWE
	yeast rep 1			yeast rep 2			yeast rep 3			fish food rep 1			fish food rep 2			fish food rep 3
ID	eggs	sum larvae	hatch rate %	eggs	sum larvae	hatch rate %	eggs	sum larvae	hatch rate %	eggs	sum larvae	hatch rate %	eggs	sum larvae	hatch rate %	eggs	sum larvae	hatch rate %
f1	44	5	11.3636	55	21	38.1818	25	8	32	53	11	20.7547	57	42	73.6842	26	10	38.4615
f2	27	24	88.8889	88	23	26.1364	56	34	60.7143	33	26	78.7879	58	44	75.8621	47	40	85.1064
f3	49	34	69.3878	48	24	50	5	0	0	56	48	85.7143	57	52	91.2281	18	2	11.1111
f4	30	28	93.3333	93	2	2.15054	51	21	41.1765	48	40	83.3333	68	60	88.2353	46	34	73.913
f5	38	11	28.9474	51	19	37.2549	47	33	70.2128	71	62	87.3239	43	27	62.7907	26	17	65.3846
f6	6	3	50	45	13	28.8889	33	16	48.4848	39	30	76.9231	41	39	95.122	54	28	51.8519
f7	50	14	28	102	15	14.7059	18	7	38.8889	58	47	81.0345	61	52	85.2459	38	29	76.3158
f8	38	27	71.0526	79	41	51.8987	64	28	43.75	99	93	93.9394	74	67	90.5405	63	36	57.1429
f9	51	44	86.2745	55	11	20	61	48	78.6885	54	26	48.1481	50	40	80	65	56	86.1538
f10	58	46	79.3103	63	16	25.3968	75	45	60	79	67	84.8101	64	57	89.0625	58	44	75.8621
f11	21	14	66.6667	109	1	0.917431	87	28	32.1839	42	39	92.8571	54	51	94.4444	26	26	100
f12	11	8	72.7273	54	18	33.3333	27	14	51.8519	95	82	86.3158	74	67	90.5405	63	37	58.7302
f13	38	38	100	24	2	8.33333	26	0	0	96	87	90.625	17	10	58.8235	43	39	90.6977
f14	39	19	48.7179	81	24	29.6296	19	7	36.8421	51	46	90.1961	33	32	96.9697	16	13	81.25
f15	24	20	83.3333	68	0	0	33	18	54.5455	123	117	95.122	43	42	97.6744	63	58	92.0635
f16	31	13	41.9355	84	48	57.1429	49	18	36.7347	23	20	86.9565	89	72	80.8989	82	78	95.122
f17	39	18	46.1538	71	55	77.4648	44	6	13.6364	69	35	50.7246	33	32	96.9697	48	41	85.4167
f18	20	11	55	66	45	68.1818	32	26	81.25	117	79	67.5214	48	30	62.5	30	22	73.3333
f19	74	58	78.3784	70	3	4.28571	36	21	58.3333	69	62	89.8551	22	15	68.1818	75	68	90.6667
f20	45	39	86.6667	16	0	0	47	24	51.0638	28	24	85.7143	29	15	51.7241	52	43	82.6923
f21	66	54	81.8182	41	19	46.3415	31	18	58.0645	79	71	89.8734	48	38	79.1667	64	55	85.9375
f22	58	47	81.0345	65	1	1.53846	55	18	32.7273	78	70	89.7436	75	3	4	34	32	94.1176
f23	49	18	36.7347	71	9	12.6761	33	22	66.6667	74	70	94.5946	67	47	70.1493	32	19	59.375
f24	50	10	20	17	2	11.7647	37	10	27.027	59	53	89.8305	35	29	82.8571	44	38	86.3636
f25	45	38	84.4444	101	15	14.8515	45	8	17.7778	100	89	89	50	44	88	46	40	86.9565
f26	74	48	64.8649	76	11	14.4737	14	6	42.8571	51	36	70.5882	64	60	93.75	13	11	84.6154
f27	24	21	87.5	89	66	74.1573	51	38	74.5098	66	60	90.9091	43	33	76.7442	90	57	63.3333
f28	58	29	50	73	56	76.7123	32	34	106.25	73	54	73.9726	64	55	85.9375	32	22	68.75
f29	21	16	76.1905	55	37	67.2727	41	29	70.7317	70	58	82.8571	26	21	80.7692	69	64	92.7536
f30	27	24	88.8889	40	3	7.5	39	29	74.359	42	40	95.2381	85	81	95.2941	78	47	60.2564
f31				47	4	8.51064							63	46	73.0159
2) AH0212-F1
	yeast rep 1			yeast rep 2			yeast rep 3			fish food rep 1			fish food rep 2			fish food rep 3
ID	eggs	sum larvae	hatch rate %	eggs	sum larvae	hatch rate %	eggs	sum larvae	hatch rate %	eggs	sum larvae	hatch rate %	eggs	sum larvae	hatch rate %	eggs	sum larvae	hatch rate %
f1	36	33	91.6667	50	28	56	58	11	18.9655	58	58	100	48	29	60.4167	29	26	89.6552
f2	15	9	60	95	63	66.3158	45	9	20	7	7	100	40	35	87.5	79	62	78.481
f3	36	5	13.8889	65	1	1.53846	46	33	71.7391	70	12	17.1429	30	18	60	36	36	100
f4	41	28	68.2927	47	2	4.25532	73	18	24.6575	36	30	83.3333	44	18	40.9091	53	22	41.5094
f5	31	24	77.4194	126	29	23.0159	60	6	10	93	73	78.4946	45	43	95.5556	36	15	41.6667
f6	35	16	45.7143	38	1	2.63158	61	23	37.7049	73	67	91.7808	68	35	51.4706	33	29	87.8788
f7	36	7	19.4444	93	4	4.30108	49	31	63.2653	68	61	89.7059	80	75	93.75	33	2	6.06061
f8	34	28	82.3529	58	7	12.069	38	24	63.1579	64	61	95.3125	70	63	90	68	57	83.8235
f9	51	31	60.7843	64	27	42.1875	85	1	1.17647	34	30	88.2353	20	7	35	56	48	85.7143
f10	8	4	50	35	6	17.1429	40	28	70	17	13	76.4706	28	24	85.7143	41	35	85.3659
f11	13	4	30.7692	45	23	51.1111	56	5	8.92857	55	45	81.8182	94	62	65.9574	35	27	77.1429
f12	57	32	56.1404	57	10	17.5439	35	6	17.1429	38	33	86.8421	38	24	63.1579	46	38	82.6087
f13	16	0	0	49	3	6.12245	36	13	36.1111	51	38	74.5098	77	76	98.7013	67	52	77.6119
f14	85	44	51.7647	29	1	3.44828	48	22	45.8333	52	36	69.2308	40	33	82.5	58	49	84.4828
f15	62	52	83.871	46	12	26.087				70	62	88.5714	74	72	97.2973	54	42	77.7778
3) AH0212-M1
	yeast rep 1			yeast rep 2			yeast rep 3			fish food rep 1			fish food rep 2			fish food rep 3
ID	eggs	sum larvae	hatch rate %	eggs	sum larvae	hatch rate %	eggs	sum larvae	hatch rate %	eggs	sum larvae	hatch rate %	eggs	sum larvae	hatch rate %	eggs	sum larvae	hatch rate %
f1	56	12	21.4286	76	16	21.0526	60	17	28.3333	80	16	20	66	50	75.7576	46	39	84.7826
f2	79	31	39.2405	79	36	45.5696	77	62	80.5195	71	15	21.1268	67	52	77.6119	23	21	91.3043
f3	29	24	82.7586	66	57	86.3636	27	0	0	31	24	77.4194	41	36	87.8049	19	13	68.4211
f4	62	6	9.67742	61	20	32.7869	66	31	46.9697	46	11	23.913	44	36	81.8182	59	53	89.8305
f5	35	33	94.2857	40	1	2.5	18	10	55.5556	79	49	62.0253	40	37	92.5	13	9	69.2308
f6	39	15	38.4615	72	34	47.2222	28	11	39.2857	61	29	47.541	69	60	86.9565	34	32	94.1176
f7	25	17	68	74	29	39.1892	46	17	36.9565	43	13	30.2326	63	58	92.0635	41	27	65.8537
f8	31	26	83.871	61	35	57.377	33	15	45.4545	78	51	65.3846	69	65	94.2029	42	33	78.5714
f9	45	21	46.6667	74	17	22.973	47	38	80.8511	8	5	62.5	59	50	84.7458	36	28	77.7778
f10	30	10	33.3333	68	13	19.1176	58	1	1.72414	56	29	51.7857	39	26	66.6667	67	58	86.5672
f11	39	5	12.8205	49	5	10.2041	47	16	34.0426	65	65	100	39	39	100	51	43	84.3137
f12	39	3	7.69231	46	4	8.69565	34	11	32.3529	10	8	80	43	33	76.7442	61	50	81.9672
f13	5	0	0	29	7	24.1379	24	0	0	73	50	68.4932	28	21	75	17	15	88.2353
f14	48	1	2.08333	76	13	17.1053	37	16	43.2432	57	29	50.8772	41	33	80.4878	40	40	100
f15	20	12	60	19	1	5.26316	50	4	8	98	33	33.6735	22	14	63.6364	56	25	44.6429
f16	21	6	28.5714
4) AH0212-M2
	yeast rep 1			yeast rep 2			yeast rep 3			fish food rep 1			fish food rep 2			fish food rep 3
ID	eggs	sum larvae	hatch rate %	eggs	sum larvae	hatch rate %	eggs	sum larvae	hatch rate %	eggs	sum larvae	hatch rate %	eggs	sum larvae	hatch rate %	eggs	sum larvae	hatch rate %
f1	8	0	0	49	3	6.12245	31	16	51.6129	124	55	44.3548	35	29	82.8571	56	43	76.7857
f2	41	7	17.0732	78	8	10.2564	58	13	22.4138	88	37	42.0455	86	86	100	53	37	69.8113
f3	48	2	4.16667	77	1	1.2987	70	10	14.2857	34	9	26.4706	56	44	78.5714	61	47	77.0492
f4	38	5	13.1579	28	0	0	75	43	57.3333	49	21	42.8571	74	67	90.5405	80	70	87.5
f5	25	8	32	104	0	0	61	0	0	57	30	52.6316	67	60	89.5522	58	58	100
f6	55	3	5.45455	92	33	35.8696	81	8	9.87654	97	73	75.2577	79	73	92.4051	52	44	84.6154
f7	58	6	10.3448	37	0	0	64	15	23.4375	88	71	80.6818	34	32	94.1176	57	42	73.6842
f8	28	3	10.7143	51	4	7.84314	79	11	13.9241	15	13	86.6667	42	26	61.9048	57	33	57.8947
f9	35	12	34.2857	56	8	14.2857	62	0	0	68	51	75	45	43	95.5556	60	50	83.3333
f10	9	0	0	45	3	6.66667	38	2	5.26316	16	10	62.5	69	69	100	72	60	83.3333
f11	50	1	2	43	1	2.32558	32	1	3.125	72	54	75	20	19	95	41	36	87.8049
f12	18	0	0	95	26	27.3684	26	0	0	70	20	28.5714	92	88	95.6522	27	27	100
f13	27	2	7.40741	65	39	60	12	0	0	78	36	46.1538	90	84	93.3333	15	0	0
f14	33	4	12.1212	70	26	37.1429				31	5	16.129	53	48	90.566
f15	66	10	15.1515	51	22	43.1373				53	31	58.4906	64	50	78.125
5) AH0513-M8
	yeast rep 1			yeast rep 2			yeast rep 3			fish food rep 1			fish food rep 2			fish food rep 3
ID	eggs	sum larvae	hatch rate %	eggs	sum larvae	hatch rate %	eggs	sum larvae	hatch rate %	eggs	sum larvae	hatch rate %	eggs	sum larvae	hatch rate %	eggs	sum larvae	hatch rate %
f1	40	7	17.5	86	16	18.6047	51	24	47.0588	80	66	82.5	73	34	46.5753	58	54	93.1034
f2	42	16	38.0952	58	21	36.2069	34	1	2.94118	114	64	56.1404	89	82	92.1348	27	25	92.5926
f3	31	0	0	32	9	28.125	50	19	38	144	80	55.5556	40	37	92.5	45	39	86.6667
f4	31	3	9.67742	43	14	32.5581	83	31	37.3494	127	57	44.8819	90	65	72.2222	55	46	83.6364
f5	16	3	18.75	78	12	15.3846	19	0	0	97	29	29.8969	55	50	90.9091	35	32	91.4286
f6	33	21	63.6364	80	34	42.5	34	14	41.1765	91	58	63.7363	40	32	80	31	22	70.9677
f7	41	26	63.4146	73	10	13.6986	6	1	16.6667	26	19	73.0769	72	16	22.2222	6	5	83.3333
f8	25	0	0	54	20	37.037	47	3	6.38298	98	60	61.2245	73	67	91.7808	34	31	91.1765
f9	13	10	76.9231	53	21	39.6226	44	1	2.27273	64	37	57.8125	99	45	45.4545	45	40	88.8889
f10	15	0	0	30	8	26.6667	31	4	12.9032	49	0	0	23	6	26.087	52	42	80.7692
f11	52	21	40.3846	48	6	12.5	48	0	0	59	2	3.38983	38	26	68.4211	50	35	70
f12	5	0	0	32	14	43.75	54	28	51.8519	17	13	76.4706	24	13	54.1667	59	46	77.9661
f13	39	1	2.5641	81	37	45.679	73	44	60.274	76	38	50	66	39	59.0909	48	45	93.75
f14	57	2	3.50877	107	69	64.486	58	0	0	6	1	16.6667	71	49	69.0141	76	0	0
f15	15	4	26.6667	77	29	37.6623	27	4	14.8148	33	13	39.3939	57	54	94.7368	31	25	80.6452

## Sheet: larval development
Larval development time
Larval development time was determined in 3 repetitions by counting pupae twice a day
Listed are the number of pupae counted each day in the morning (e.g. day 5m) and evening (e.g. day 5e)
The earliest observation of pupation was on day 5 after hatching, the last pupation events occurred on day 10 after hatching
HWE = Higgs White Eye reference line
Repetition 1
	day 5m	day 5e	day 6m	day 6e	day 7m	day 7e	day 8m	day 8e	day 9m	day 9e	day 10m	day 10e
AH0212-F1	0	8	110	95	63	7	7	0	0	0	0	0
AH0212-M1	0	1	32	46	112	49	43	7	7	0	1	0
AH0212-M2	0	6	124	78	58	12	4	0	1	0	0	0
AH0513-M8	0	4	73	64	74	16	7	0	4	0	0	0
HWE	5	35	290	208	126	8	4	1	1	0	0	0
Repetition 2
	day 5m	day 5e	day 6m	day 6e	day 7m	day 7e	day 8m	day 8e	day 9m	day 9e	day 10m	day 10e
AH0212-F1	0	23	200	89	49	10	7	5	0	4	2	0
AH0212-M1	0	3	111	96	112	29	21	6	0	10	1	0
AH0212-M2	0	3	175	99	72	11	9	3	0	0	2	0
AH0513-M8	1	18	167	79	85	11	10	0	0	4	2	0
HWE	7	106	441	124	48	8	1	0	0	0	0	0
Repetition 3
	day 5m	day 5e	day 6m	day 6e	day 7m	day 7e	day 8m	day 8e	day 9m	day 9e	day 10m	day 10e
AH0212-F1	0	0	23	69	151	25	12	0	3	0	0	0
AH0212-M1	0	0	54	60	104	25	29	4	4	1	1	0
AH0212-M2	0	0	13	25	85	20	37	2	2	0	0	1
AH0513-M8	0	0	36	75	134	9	20	1	0	0	0	0
HWE	0	0	148	156	223	16	10	2	0	0	0	0

## Sheet: adult longevity
Adult longevity:
Adult longevity was determined in 3 repetitions by counting dead adult females and males every third day for 81 days.
Listed are the number of dead adults counted in each cage on the specified day after cage setup
HWE = Higgs White Eye reference line
Adult longevity females repetition 1							Adult longevity males repetition 1
	AH0212-F1	AH0212-M1	AH0212-M2	AH0513-M8	HWE			AH0212-F1	AH0212-M1	AH0212-M2	AH0513-M8	HWE
day3	1	0	0	0	0		day3	0	1	1	0	0
day6	3	2	0	1	1		day6	0	4	3	4	1
day9	0	1	1	2	3		day9	2	4	3	5	5
day12	2	1	1	0	0		day12	0	6	7	6	9
day15	0	0	1	2	1		day15	3	4	10	2	16
day18	0	1	0	0	0		day18	2	4	7	6	12
day21	0	0	2	3	0		day21	2	7	13	6	15
day24	0	1	0	1	2		day24	4	3	5	0	7
day27	0	0	4	3	0		day27	2	5	7	3	11
day30	3	2	4	1	3		day30	7	7	3	3	8
day33	0	2	4	3	5		day33	8	7	3	4	12
day36	1	4	7	4	3		day36	8	9	3	6	14
day39	3	7	7	3	6		day39	3	6	0	6	11
day42	0	3	10	6	7		day42	0	1	3	0	8
day45	4	9	7	8	7		day45	3	0	1	1	3
day48	0	0	0	0	0		day48	0	0	0	0	0
day51	7	12	8	8	28		day51	1	6	3	6	8
day54	5	2	2	4	7		day54	1	1	0	0	3
day57	8	8	2	2	18		day57	1	0	1	3	1
day60	5	5	6	4	11		day60	2	0	0	0	1
day63	7	1	2	3	9		day63	1	0	0	1	0
day66	7	1	2	2	9		day66	0	0	1	2	0
day69	9	3	3	3	15		day69	0	0	0	1	1
day72	8	3	0	4	6		day72	0	0	0	0	0
day75	0	2	0	1	1		day75	0	0	0	0	0
day78	3	2	1	0	4		day78	0	0	0	0	0
day81	0	0	0	0	1		day81	0	0	0	0	0
Adult longevity females repetition 2							Adult longevity males repetition 2
	AH0212-F1	AH0212-M1	AH0212-M2	AH0513-M8	HWE			AH0212-F1	AH0212-M1	AH0212-M2	AH0513-M8	HWE
day3	1	0	0	0	1		day3	4	1	1	0	3
day6	0	0	0	1	0		day6	6	9	6	11	14
day9	1	1	3	3	2		day9	10	4	7	14	24
day12	1	1	0	1	1		day12	14	7	7	18	28
day15	1	2	2	1	2		day15	10	12	19	13	29
day18	1	3	2	7	6		day18	13	12	11	13	13
day21	0	3	3	4	3		day21	10	7	16	6	12
day24	3	3	2	5	0		day24	12	9	10	8	12
day27	3	5	6	4	11		day27	16	16	13	6	15
day30	7	6	8	5	4		day30	6	6	7	2	14
day33	3	14	7	3	10		day33	3	7	4	6	10
day36	2	7	9	7	6		day36	4	9	10	4	9
day39	9	10	11	13	18		day39	4	5	4	2	3
day42	0	13	8	2	9		day42	3	4	0	1	3
day45	16	7	8	8	24		day45	0	6	4	4	7
day48	9	12	9	13	23		day48	0	0	0	2	1
day51	8	5	7	8	18		day51	0	2	0	2	1
day54	8	4	8	8	19		day54	0	2	1	2	0
day57	16	7	11	6	8		day57	0	0	0	1	0
day60	4	7	2	7	6		day60	0	0	0	0	0
day63	8	2	6	5	6		day63	0	0	0	0	1
day66	10	3	2	1	10		day66	0	0	0	0	1
day69	3	0	3	6	6		day69	0	0	0	0	0
day72	4	2	0	2	1		day72	0	0	0	0	0
day75	1	1	0	0	0		day75	0	0	0	0	0
day78	1	0	0	0	1		day78	0	0	0	0	0
day81	0	0	0	0	1		day81	0	0	0	0	0
Adult longevity females repetition 3							Adult longevity males repetition 3
	AH0212-F1	AH0212-M1	AH0212-M2	AH0513-M8	HWE			AH0212-F1	AH0212-M1	AH0212-M2	AH0513-M8	HWE
day3	0	1	0	2	0		day3	0	0	0	5	1
day6	3	4	1	2	6		day6	8	5	4	12	22
day9	0	5	1	3	3		day9	9	7	4	9	32
day12	2	3	2	7	6		day12	21	4	8	11	30
day15	3	3	2	5	6		day15	24	17	10	11	25
day18	4	14	3	4	3		day18	18	11	11	11	32
day21	13	11	4	7	6		day21	9	8	2	3	7
day24	6	36	12	9	10		day24	9	12	1	3	21
day27	7	21	4	4	7		day27	2	6	0	1	2
day30	8	8	0	3	10		day30	0	2	0	0	5
day33	13	8	3	6	11		day33	0	1	0	0	5
day36	8	9	2	7	14		day36	3	4	1	0	2
day39	12	8	1	9	15		day39	2	2	0	0	4
day42	6	6	0	2	11		day42	0	3	1	1	0
day45	5	3	2	7	22		day45	1	1	0	0	0
day48	4	0	0	1	13		day48	1	1	0	1	1
day51	6	0	1	1	17		day51	6	10	0	3	13
day54	8	1	0	0	11		day54	0	0	0	0	0
day57	3	1	0	0	7		day57	0	0	0	1	0
day60	1	3	1	0	5		day60	0	0	0	0	0
day63	2	0	1	2	1		day63	0	1	0	0	1
day66	1	0	0	0	3		day66	0	0	0	0	0
day69	0	0	0	0	1		day69	0	0	0	0	0
day72	0	0	0	0	1		day72	0	0	0	0	0
day75	0	0	0	0	2		day75	0	0	0	0	0
day78	0	0	0	0	0		day78	0	0	0	0	0
day81	0	0	0	0	0		day81	0	1	0	0	0

## Sheet: male competitiveness
Male mating competitiveness
Male mating competitiveness was tested by mixing equal numbers of Higgs White Eye reference and transgenic males to compete for HWE females. Mating succes was determined by screening the offspring of each female for transgene marker expression.
Listed are the number of egg clutches showing transgene marker expression (# transgenic clutches) and the total number of clutches analyzed.
AH0212-F1, -M1, …. denotes which transgenic line males were mixed with HWE males to compete for HWE females
AH0212-M1 II and -M1 IV denotes the inbreeding stage of this line, i.e. 2 generations of inbreeding after backcrossing to HWE or 4 generations of inbreeding
	AH0212-F1			AH0212-M1 II		AH0212-M1 IV		AH0212-M2			AH0212-M8
	repetition 1	repetition 2	repetition 3	repetition 1	repetition 2	repetition 1	repetition 2	repetition 1	repetition 2	repetition 3	repetition 1	repetition 2	repetition 3
# transgenic clutches	22	46	52	16	7	16	23	17	41	43	19	27	43
# total clutches analyzed	48	95	95	38	14	94	98	40	90	89	39	78	99
